# Supplementary material for: Influence of Salts on the Photocatalytic Degradation of Formic Acid in Wastewater
Source: Int J Environ Res Public Health. 2022 Nov 26;19(23):15736. doi: 10.3390/ijerph192315736 (PMC9737836; doi:10.3390/ijerph192315736)
Supplement: Supplementary file 1 [file ijerph-19-15736-s001.zip]

Archive with 1 entries (1 files):
- ijerph-2028087-supplementary.pdf
